# Supplementary material for: Extracellular Polysaccharide Receptor and Receptor-Binding Proteins of the Rhodobacter capsulatus Bacteriophage-like Gene Transfer Agent RcGTA
Source: Genes (Basel). 2023 May 22;14(5):1124. doi: 10.3390/genes14051124 (PMC10218006; doi:10.3390/genes14051124)
Supplement: Supplementary file 1 [file genes-14-01124-s001.zip]

Archive with 1 entries (1 files):
- genes-2394956-supplementary.pdf
